# Supplementary material for: Inter-rater reliability for assessing intracranial collaterals in patients with acute ischemic stroke: comparing 29 raters and an artificial intelligence-based software
Source: Neuroradiology. 2022 May 24;64(12):2277–84. doi: 10.1007/s00234-022-02984-z (PMC9643213; doi:10.1007/s00234-022-02984-z)
Supplement: Supplementary file 1 — Supplementary file1 (XLSX 9 kb) [file 234_2022_2984_MOESM1_ESM.xlsx]

## Sheet: Data
SubjectID	Reference collateral score	KVP	SliceThickness	Exposure (mA)
1	1	120	1	63
2	1	80	1	400
3	3	120	0.9	250
4	2	120	0.5	150
5	2	120	0.75	200
6	1	120	0.625	4
7	2	120	0.625	4
8	2	120	0.5	150
9	1	120	0.5	150
10	1	120	0.5	125
11	3	120	0.9	150
12	1	120	0.5	150
13	3	120	0.625	4
14	2	120	0.625	4
15	3	120	0.625	4
16	1	80	0.625
17	0	80	1	310
18	3	120	0.625	4
19	3	80	0.625
20	0	120	0.625	4
21	0	120	0.5	150
22	1	120	0.8	250
23	1	120	0.75	200
24	1	120	0.5	150
25	2	120	0.5	150
26	3	120	0.625	4
27	2	120	0.5	150
28	3	120	0.625	4
29	3	120	0.625	4
30	2	120	0.625	4
31	2	120	0.9	149
32	1	120	0.5	150
33	3	120	0.625	4
34	3	120	0.5	225
35	1	100	0.75	348
36	1	120	0.5	150
37	2	120	0.9	149
38	0	120	0.5	150
39	0	100	0.75	345
